# Supplementary material for: STUB1 downregulates TOP2A through a dual mechanism of ubiquitination and FOXM1-mediated transcription repression, suppressing breast cancer growth and enhancing sensitivity to chemotherapy
Source: Cell Mol Biol Lett. 2026 Mar 18;31:65. doi: 10.1186/s11658-026-00902-2 (PMC13122884; doi:10.1186/s11658-026-00902-2)
Supplement: Supplementary file 1 — Additional file 1. [file 11658_2026_902_MOESM1_ESM.xlsx]

## Sheet: Sheet1
	Figure 1A
	TOP2A/β-Tubulin
		SUM159	MCF-7	ZR-75-1	MDA-MB-231	MDA-MB-468	BT474
	replicate 1	0.863886	0.306424	0.0913498	0.436908	0.265583	0.309291
	replicate 2	0.903141	0.360202	0.108836	0.33719	0.163226	0.150146
	replicate 3	0.936554	0.205037	0.148932	0.55238	0.148082	0.206823
	STUB1/β-Tubulin
		SUM159	MCF-7	ZR-75-1	MDA-MB-231	MDA-MB-468	BT474
	replicate 1	0.460487	0.73675	1.11851	0.327948	0.562015	0.802204
	replicate 2	0.322558	0.619968	0.949015	0.253975	0.471606	0.627808
	replicate 3	0.497124	0.781245	1.06242	0.208281	0.342573	0.492766
	Figure 1B						Figure 1D
	STUB1/β-Tubulin						STUB1/β-Tubulin
		Parental	Vehicle	STUB1				Parental	Vehicle	STUB1
	replicate 1	0.133024	0.219725	1.13533			replicate 1	1.17953	1.27311	0.196803
	replicate 2	0.126113	0.234566	1.33252			replicate 2	1.45942	1.22352	0.393636
	replicate 3	0.449729	0.223738	0.976727			replicate 3	1.46408	1.28631	0.295952
	TOP2A/β-Tubulin						TOP2A/β-Tubulin
		Parental	Vehicle	STUB1				Parental	Vehicle	STUB1
	replicate 1	0.857142	0.665944	0.0357894			replicate 1	0.0539277	0.0687193	0.784263
	replicate 2	0.944205	0.915213	0.0744703			replicate 2	0.045523	0.0394936	0.711242
	replicate 3	0.835701	0.821179	0.0591866			replicate 3	0.045523	0.0394936	0.711242
	Figure 1C						Figure 1E
	STUB1/β-Tubulin						STUB1/β-Tubulin
		Parental	Vehicle	STUB1			STUB2/β-Tublin	Parental	Vehicle	STUB1
	replicate 1	0.532247	0.520198	1.32489			replicate 1	0.838242	0.773543	0.391824
	replicate 2	0.349439	0.477564	1.38177			replicate 2	0.830737	0.842986	0.496387
	replicate 3	0.213233	0.182789	0.921823			replicate 3	1.00622	1.07612	0.603434
	TOP2A/β-Tubulin						TOP2A/β-Tubulin
		Parental	Vehicle	STUB1				Parental	Vehicle	STUB1
	replicate 1	0.806676	0.77578	0.0438207			replicate 1	0.558077	0.587527	0.891492
	replicate 2	0.904226	0.851345	0.355283			replicate 2	0.534514	0.600898	0.790487
	replicate 3	0.897921	1.02064	0.309172			replicate 3	0.436832	0.389135	0.729723
	Figure 1F
	STUB1/β-Tubulin
		0μg	2μg	4μg	8μg
	replicate 1	0.0809449	0.280074	0.517533	0.949127
	replicate 2	0.0692553	0.270888	0.548417	1.09922
	replicate 3	0.325089	0.738159	0.851628	1.09589
	TOP2A/β-Tubulin
		0μg	2μg	4μg	8μg
	replicate 1	0.904786	0.89374	0.446431	0.185303
	replicate 2	0.839583	0.476437	0.111819	0.0436583
	replicate 3	0.971709	0.720698	0.234359	0.00641514
	Figure 4A
	MCF-7					MDA-MB-468
		Parental	Vehicle	STUB1			Parental	Vehicle	STUB1
	replicate 1	1	0.99882	0.674861		replicate 1	1	1.00954	0.44178
	replicate 2	1	1.08256	0.488831		replicate 2	1	0.962313	0.483563
	replicate 3	1	1.07222	0.474504		replicate 3	1	0.934743	0.490478
	Figure 4D
		Vehicle	STUB1	FOXM1	STUB1+FOXM1
	replicate 1	1	0.77465	1.20028	1.07227
	replicate 2	1	0.77465	1.20028	1.07227
	replicate 3	1	0.80733	1.32844	0.878951
	Figure 4E
		Vehicle	STUB1	FOXM1	STUB1+FOXM1
	replicate 1	0.444112	0.139025	1.04992	0.723467
	replicate 2	0.460665	0.0917722	1.13219	0.560257
	replicate 3	0.6152	0.1154	1.17374	0.6307
	Figure 4F
		IgG	FOXM1	STUB1+FOXM1	STUB1+FOXM1+MG132
	replicate 1	0.00673148	1.72774	1.07672	1.33425
	replicate 2	0.00684413	1.62599	1.13254	1.48815
	replicate 3	0.00833293	1.54392	1.07718	1.33425
	Figure 4H
		TOP2A promoter WT		TOP2A promoter Del-1		TOP2A promoter Del-2		TOP2A promoter Del-3		TOP2A promoter All-Del
		Vehicle	FOXM1	Vehicle	FOXM1	Vehicle	FOXM1	Vehicle	FOXM1	Vehicle	FOXM1
	replicate 1	1	2.95927	1	1.82322	1	1.98207	1	1.85921	1	1.13728
	replicate 2	1	2.41374	1	1.66069	1	1.96366	1	1.76023	1	1.13366
	replicate 3	1	2.23682	1	1.2552	1	1.47241	1	1.25007	1	1.29906
		TOP2A promoter WT			TOP2A promoter Del-1			TOP2A promoter Del-2			TOP2A promoter Del-3			TOP2A promoter All-Del
		Vehicle	FOXM1	STUB1+FOXM1	Vehicle	FOXM1	STUB1+FOXM1	Vehicle	FOXM1	STUB1+FOXM1	Vehicle	FOXM1	STUB1+FOXM1	Vehicle	FOXM1	STUB1+FOXM1
	replicate 1	1	2.84605	1.34459	1	1.74725	1.00195	1	1.99492	1.1143	1	1.77466	1.07809	1	1.20855	1.23179
	replicate 2	1	2.75827	1.28316	1	1.74031	1.04496	1	1.87372	1.36014	1	1.70781	1.08395	1	1.224	1.21225
	replicate 3	1	2.84297	1.29767	1	1.72902	1.07515	1	1.99931	1.0313	1	1.6491	1.01549	1	1.13677	1.35835
	Figure 5A
		STUB1/β-Tubulin					FOXM1/β-Tubulin					TOP2A/β-Tubulin
		0μg	2μg	4μg	8μg		0μg	2μg	4μg	8μg		0μg	2μg	4μg	8μg
	replicate 1	0.0779784	0.482845	0.62803	0.890315		0.89656	0.469365	0.271649	0.280146		0.56669	0.290406	0.0761293	0.0128044
	replicate 2	0.155215	0.286707	0.751983	1.10251		0.995515	0.878131	0.520692	0.340857		0.489643	0.31318	0.0493518	0.0148873
	replicate 3	0.131054	0.602173	0.930537	1.0345		0.955747	0.806875	0.705299	0.296386		0.499567	0.300569	0.0881873	0.0171691
	Figure 6B
		Vehicle			STUB1			TOP2A			STUB1+TOP2A
	Doxorubicin(μM)	replicate 1	replicate 2	replicate 3	replicate 1	replicate 2	replicate 3	replicate 1	replicate 2	replicate 3	replicate 1	replicate 2	replicate 3
	0	0.715	0.7775	0.76	0.49375	0.5325	0.51875	0.75125	0.76125	0.795	0.62625	0.65375	0.64375
	1	0.45875	0.355	0.37875	0.16125	0.16625	0.1575	0.5775	0.65625	0.6925	0.22625	0.245	0.20625
	2	0.185	0.17625	0.20125	0.045	0.04125	0.04375	0.4575	0.3175	0.375	0.16	0.15625	0.16125
	Figure 6D
		Vehicle			STUB1			TOP2A			STUB1+TOP2A
		12h	24h	48h	12h	24h	48h	12h	24h	48h	12h	24h	48h
	replicate 1	3.95	14.37	47.96	4.57	42.31	64.54	3.23	5.77	22.29	4.58	15.54	52.03
	replicate 2	4.93	18.96	47.3	7.6	48.3	63.4	3.7	5.91	21.81	6.8	25.03	50.6
	replicate 3	2.54	11	41.22	6.92	35.73	59.31	1.94	7.42	24.85	4.52	16.17	46.94
	Figure 6E
			Vehicle			STUB1			TOP2A			STUB1+TOP2A
			12h	24h	48h	12h	24h	48h	12h	24h	48h	12h	24h	48h
	G1	replicate 1	63.1	45.9	35.6	39.8	30.4	20	31.4	55.9	40.7	54.6	34.8	24.3
		replicate 2	40.3	29	26.5	29.7	17.3	15.5	48.1	28.9	27.7	35.2	22.7	9.98
		replicate 3	49.6	53	25.3	28	17	21.4	64.4	32.7	48.4	47.9	24.5	23.9
	S	replicate 1	19.5	22	28.1	24.7	31.8	32	46.2	23.1	33.3	22	37.9	35.5
		replicate 2	41	41	34.2	35.1	30.9	26.3	21.8	47	44.2	34.8	34.5	38.7
		replicate 3	33.8	19.1	36.3	44.6	30.1	28.9	17	45.7	21.7	27.2	34.9	32.1
	G2/M	replicate 1	12.7	29.1	32.6	30.9	35	47.6	17.7	16.3	22.9	19.4	22.7	37.1
		replicate 2	14.8	27.8	37.9	33.1	48.7	54.3	27.7	20.5	26.1	27.4	40.4	40.7
		replicate 3	12.9	28.1	35.5	24.8	50.1	48.1	20.4	19.9	28.3	23.1	38.6	42.8
	Figure 7D
		Vehicle				Doxorubicin
		Vehicle	STUB1	TOP2A	STUB1+TOP2A	Vehicle	STUB1	TOP2A	STUB1+TOP2A
	replicate 1	648	386	805	482	333	69	499	351
	replicate 2	611	377	846	557	198	65	504	187
	replicate 3	700	380	812	607	299	83	433	327
	Figure 7E
		Vehicle				Doxorubicin
		Vehicle	STUB1	TOP2A	STUB1+TOP2A	Vehicle	STUB1	TOP2A	STUB1+TOP2A
	replicate 1	0.349668	0.0513793	1.00331	0.693414	0.203571	0.025455	0.686158	0.451165
	replicate 2	0.357303	0.0454951	0.904405	0.635032	0.225324	0.0470303	0.958662	0.748227
	replicate 3	0.203303	0.0773562	0.946502	0.529669	0.221587	0.0903447	0.836296	0.469481
